# Supplementary material for: Screening for Higher Grain Yield and Biomass among Sixty Bread Wheat Genotypes Grown under Elevated CO2 and High-Temperature Conditions
Source: Plants (Basel). 2021 Aug 3;10(8):1596. doi: 10.3390/plants10081596 (PMC8401911; doi:10.3390/plants10081596)
Supplement: Supplementary file 1 [file plants-10-01596-s001.zip]

Archive with 1 entries (1 files):
- plants-1323446-supplementary.pdf
